# Supplementary material for: Seroprevalence of severe fever with thrombocytopenia syndrome virus in China: A systematic review and meta-analysis
Source: PLoS One. 2017 Apr 11;12(4):e0175592. doi: 10.1371/journal.pone.0175592 (PMC5388504; doi:10.1371/journal.pone.0175592)
Supplement: S1 Dataset — (XLS) [file pone.0175592.s001.xls]

## Sheet: Sheet2
totol
Wei-2015-SX	0.055	363
Hu-2015-HN	0.0654	5245
Zhan-2013-HB	0.0637	957
Xing-2015-HB	0.0835	419
Wang-2016-ZJ	0.075	200
Zhang-2014-ZJ	0.092	120
Sun-2015-ZJ	0.055	1380
Tan-2015-JS	0.0023	866
Liang-2014-JS	0.00496	2015
Li-2014-JS	0.013	2547
Zhang-2014-JS	0.01096	1551
Jiao-2011-JS and AH	0.036	250
Huang-2016-AH	0.063	270
Xu-2015-AH	0.0843	166
Lyu-2016-AH	0.0466	2126
Niu-2013-SD	0.054	2590
Wang-2013-SD	0.0127	315
Zhou-2014-SD	0.0905	1525
Luo-2016-SD	0.0525	628
Zhao-2012-SD	0.0084	237
Cui-2013-SD	0.013	78
male					female
Wei-2015-SX	0.0693	173	6.93		Wei-2015-SX	0.0442	190	4.42
Xing-2015-HB	0.082	183	8.2		Xing-2015-HB	0.0847	236	8.47
Li-2014-JS	0.019	1266	1.9		Li-2014-JS	0.007	1281	0.7
Liang-2014-JS	0.0039	1021	0.39		Liang-2014-JS	0.0047	1489	0.47
Sun-2015-ZJ	0.0602	631	6.02		Sun-2015-ZJ	0.0507	749	5.07
Hu-2015-HN	0.0617	3048	6.17		Hu-2015-HN	0.0706	2197	7.06
Huang-2016-AH	0.105	57	10.5		Huang-2016-AH	0.087	92	8.7
Lyu 2016 AH	0.0414	918	4.14		Lyu 2016 AH	0.0505	1208	5.05
Niu 2013 SD	0.051	1144	5.1		Niu 2013 SD	0.057	1446	5.7
Zhou 2014 SD	0.0928	657	9.28		Zhou 2014 SD	0.0887	868	8.87
Luo 2016 SD	0.0439	319	4.39		Luo 2016 SD	0.0615	309	6.15
<40y					>40y
Wei-2015-SX	0.0442	181	4.42		Wei-2015-SX	0.0659	182	6.59
Li-2014-JS	0.0063	1270	0.63		Li-2014-JS	0.0196	1277	1.96
Liang-2014-JS	0.0042	1180	0.42		Liang-2014-JS	0.0045	1330	0.45
Sun-2015-ZJ	0.0729	288	7.29		Wang-2016-ZJ	0.075	200	7.5
Hu-2015-HN	0.0564	2094	5.64		Sun-2015-ZJ	0.0504	1092	5.04
Lyu 2016 AH	0.0372	913	3.72		Hu-2015-HN	0.0728	3010	7.28
Niu 2013 SD	0.0469	1109	4.69		Lyu 2016 AH	0.0536	1213	5.36
Zhou 2014 SD	0.0752	572	7.52		Niu 2013 SD	0.0594	1481	5.94
Zhao-2012-SD	0.0435	23	4.35		Zhou 2014 SD	0.0997	953	9.97
					Zhao-2012-SD	0.0047	214	0.47							Ding-2014-SD	0.0268	560	2.68
Famers					others
Xing-2015-HB	0.0791	316	7.91		Xing-2015-HB	0.0971	103	9.71
Li-2014-JS	0.013	2547	1.3		Huang-2016-AH	0.025	121	2.5
Huang-2016-AH	0.094	149	9.4		Niu 2013 SD	0.031	576	3.1
Niu 2013 SD	0.061	2014	6.1		Zhou 2014 SD	0.0513	289	5.13
Zhou 2014 SD	0.0995	1236	9.95		Luo 2016 SD	0.0176	170	1.76
Luo 2016 SD	0.0655	458	6.55
															Ding-2014-SD	0.039	285	3.9
Endemic
Xing-2015-HB	0.0835	419		8.35
Wei-2015-SX	0.055	363		5.5
Zhang-2014-ZJ	0.092	120		9.2
Sun-2015-ZJ	0.055	1380		5.5
Li-2014-JS	0.013	2547		1.3
Zhang-2014-JS	0.0094	1922		0.94
Jiao-2011-JS and AH	0.036	250		3.6
Lyu-2016-AH	0.0466	2126		4.66
Niu-2013-SD	0.054	2590		5.4
Wang-2013-SD	0.0127	315		1.27
Zhou-2014-SD	0.0905	1525		9.05
Luo-2016-SD	0.0525	628		5.25
Zhao-2012-SD	0.0084	237		0.84
Cui-2013-SD	0.013	78		1.3
rural
Xing-2015-HB	0.0835	419		8.35
Wei-2015-SX	0.055	363		5.5
Zhang-2014-ZJ	0.092	120		9.2
Sun-2015-ZJ	0.055	1380		5.5
Tan-2015-JS	0.0023	866		0.23
Li-2014-JS	0.013	2547		1.3
Zhang-2014-JS	0.0094	1922		0.94
Jiao-2011-JS and AH	0.036	250		3.6
Huang-2016-AH	0.063	270		6.3
Xu-2015-AH	0.0843	166		8.43
Lyu-2016-AH	0.0466	2126		4.66
Niu-2013-SD	0.054	2590		5.4
Wang-2013-SD	0.0127	315		1.27
Zhou-2014-SD	0.0905	1525		9.05
Luo-2016-SD	0.0525	628		5.25
Zhao-2012-SD	0.0084	237		0.84
Cui-2013-SD	0.013	78		1.3
high quality
Sun-2015-ZJ	0.055	1380		5.5
Li-2014-JS	0.013	2547		1.3
Huang-2016-AH	0.063	270		6.3
Niu-2013-SD	0.054	2590		5.4
Luo-2016-SD	0.0525	628		5.25
moderate quality
Wei-2015-SX	0.055	363		5.5
Zhan-2013-HB	0.0637	957		6.37
Zhang-2014-ZJ	0.092	120		9.2
Tan-2015-JS	0.0023	866		0.23
Zhang-2014-JS	0.01096	1551		0.94
Jiao-2011-JS and AH	0.036	250		3.6
Xu-2015-AH	0.0843	166		8.43
Lyu-2016-AH	0.0466	2126		4.66
Wang-2013-SD	0.0127	315		1.27
Zhao-2012-SD	0.0084	237		0.84
Cui-2013-SD	0.013	78		1.3
Hu-2015-HN	0.0654	5245		6.54
Liang-2014-JS	0.00496	2015		0.44
Zhou-2014-SD	0.0905	1525		9.05
D-ELISA					I-ELISA
Wei-2015-SX	0.055	363			Hu-2015-HN	0.0654	5245
Xing-2015-HB	0.0835	419			Zhan-2013-HB	0.0637	957
Zhang-2014-ZJ	0.092	120			Wang-2016-ZJ	0.075	200
Tan-2015-JS	0.0023	866			Sun-2015-ZJ	0.055	1380
Liang-2014-JS	0.00496	2015			Huang-2016-AH	0.063	270
Li-2014-JS	0.013	2547			Xu-2015-AH	0.0843	166
Zhang-2014-JS	0.01096	1551			Lyu-2016-AH	0.0466	2126
Jiao-2011-JS & AH	0.036	250			Niu-2013-SD	0.054	2590
Wang-2013-SD	0.0127	315			Zhou-2014-SD	0.0905	1525
Zhao-2012-SD	0.0084	237			Luo-2016-SD	0.0525	628
Cui-2013-SD	0.013	78
<=2012					>2012
Zhan-2013-HB	0.0637	957			Wei-2015-SX	0.055	363
Tan-2015-JS	0.0023	866			Wang-2016-ZJ	0.075	200
Liang-2014-JS	0.00496	2015			Zhang-2014-ZJ	0.092	120
Zhang-2014-JS	0.01096	1551			Sun-2015-ZJ	0.055	1380
Jiao-2011-JS & AH	0.036	250			Xu-2015-AH	0.0843	166
Huang-2016-AH	0.063	270			Lyu-2016-AH	0.0466	2126
Niu-2013-SD	0.054	2590			Luo-2016-SD	0.0525	628
Wang-2013-SD	0.0127	315
Zhou-2014-SD	0.0905	1525
Zhao-2012-SD	0.0084	237
Cui-2013-SD	0.013	78
